# Supplementary material for: Genome Analysis of Pseudomonas viciae G166 Conferring Antifungal Activity in Grapevine
Source: J Fungi (Basel). 2024 May 31;10(6):398. doi: 10.3390/jof10060398 (PMC11205049; doi:10.3390/jof10060398)
Supplement: Supplementary file 1 [file jof-10-00398-s001.zip]

Archive with 1 entries (1 files):
- jof-2992985-supplementary.pdf
